# Supplementary material for: Identification of breast lesion through integrated study of gorilla troops optimization and rotation-based learning from MRI images
Source: Sci Rep. 2023 Jul 18;13:11577. doi: 10.1038/s41598-023-36300-3 (PMC10354050; doi:10.1038/s41598-023-36300-3)
Supplement: Supplementary file 1 — Supplementary Information 1. [file 41598_2023_36300_MOESM1_ESM.zip]

Archive with 79 entries (79 files):
- Gorilla Troops Optimization MRI Images/17_adf.jpg
- Gorilla Troops Optimization MRI Images/17_cmrflocmod.jpg
- Gorilla Troops Optimization MRI Images/17_cmrfmod.jpg
- Gorilla Troops Optimization MRI Images/17_dalocmod.jpg
- Gorilla Troops Optimization MRI Images/17_damod.jpg
- Gorilla Troops Optimization MRI Images/17_goalocmod.jpg
- Gorilla Troops Optimization MRI Images/17_goamod.jpg
- Gorilla Troops Optimization MRI Images/17_hmrflocmod.jpg
- Gorilla Troops Optimization MRI Images/17_hmrfmod.jpg
- Gorilla Troops Optimization MRI Images/17_iih.jpg
- Gorilla Troops Optimization MRI Images/17_imrflocmod.jpg
- Gorilla Troops Optimization MRI Images/17_imrfmod.jpg
- Gorilla Troops Optimization MRI Images/17_mvolocmod.jpg
- Gorilla Troops Optimization MRI Images/17_mvomod.jpg
- Gorilla Troops Optimization MRI Images/17_psolocmod.jpg
- Gorilla Troops Optimization MRI Images/17_psomod.jpg
- Gorilla Troops Optimization MRI Images/17_segmod.jpg
- Gorilla Troops Optimization MRI Images/17_smalocmod.jpg
- Gorilla Troops Optimization MRI Images/17_smamod.jpg
- Gorilla Troops Optimization MRI Images/17_smaqobllocmod.jpg
- Gorilla Troops Optimization MRI Images/17_smaqoblmod.jpg
- Gorilla Troops Optimization MRI Images/17mod.jpg
- Gorilla Troops Optimization MRI Images/19.jpg
- Gorilla Troops Optimization MRI Images/4__CHOAqobl.jpg
- Gorilla Troops Optimization MRI Images/4__cmrf.jpg
- Gorilla Troops Optimization MRI Images/4__cmrfmod.jpg
- Gorilla Troops Optimization MRI Images/4_adf.jpg
- Gorilla Troops Optimization MRI Images/4_iih.jpg
- Gorilla Troops Optimization MRI Images/4mod.jpg
- Gorilla Troops Optimization MRI Images/7.jpg
- Gorilla Troops Optimization MRI Images/9_seggrid.jpg
- Gorilla Troops Optimization MRI Images/9aoagrid.jpg
- Gorilla Troops Optimization MRI Images/9aoaloc.jpg
- Gorilla Troops Optimization MRI Images/9cmrf.jpg
- Gorilla Troops Optimization MRI Images/9cmrfloc.jpg
- Gorilla Troops Optimization MRI Images/9grid.jpg
- Gorilla Troops Optimization MRI Images/9gtogrid.jpg
- Gorilla Troops Optimization MRI Images/9gtoloc.jpg
- Gorilla Troops Optimization MRI Images/9gtorblgrid.jpg
- Gorilla Troops Optimization MRI Images/9hmrfgrid.jpg
- Gorilla Troops Optimization MRI Images/9hmrfloc.jpg
- Gorilla Troops Optimization MRI Images/9imrfgrid.jpg
- Gorilla Troops Optimization MRI Images/9imrfloc.jpg
- Gorilla Troops Optimization MRI Images/9mvogrid.jpg
- Gorilla Troops Optimization MRI Images/9mvoloc.jpg
- Gorilla Troops Optimization MRI Images/9psogrid.jpg
- Gorilla Troops Optimization MRI Images/9psoloc.jpg
- Gorilla Troops Optimization MRI Images/9smagrid.jpg
- Gorilla Troops Optimization MRI Images/9smaloc.jpg
- Gorilla Troops Optimization MRI Images/9tsagrid.jpg
- Gorilla Troops Optimization MRI Images/9tsaloc.jpg
- Gorilla Troops Optimization MRI Images/accuracyf.eps
- Gorilla Troops Optimization MRI Images/conver1.eps
- Gorilla Troops Optimization MRI Images/convergencef.eps
- Gorilla Troops Optimization MRI Images/Docgtorbl.pdf
- Gorilla Troops Optimization MRI Images/dscf.eps
- Gorilla Troops Optimization MRI Images/f1scoref.eps
- Gorilla Troops Optimization MRI Images/flowchart_proposal.png
- Gorilla Troops Optimization MRI Images/fprf.eps
- Gorilla Troops Optimization MRI Images/gmf.eps
- Gorilla Troops Optimization MRI Images/gtorblloc.jpg
- Gorilla Troops Optimization MRI Images/hist3.jpg
- Gorilla Troops Optimization MRI Images/hist4.jpg
- Gorilla Troops Optimization MRI Images/Identification_of_Breast_Lesion_through_Integrated_Study_of_Gorilla_Troops_Optimization_and_Rotation_based_Learning_from_MRI_Images (3).pdf
- Gorilla Troops Optimization MRI Images/jabbrv.sty
- Gorilla Troops Optimization MRI Images/jabbrv-ltwa-all.ldf
- Gorilla Troops Optimization MRI Images/jabbrv-ltwa-en.ldf
- Gorilla Troops Optimization MRI Images/naturemag-doi.bst
- Gorilla Troops Optimization MRI Images/outline.png
- Gorilla Troops Optimization MRI Images/overallflow (1).pdf
- Gorilla Troops Optimization MRI Images/precisionf.eps
- Gorilla Troops Optimization MRI Images/rbl.png
- Gorilla Troops Optimization MRI Images/rbl2d.pdf
- Gorilla Troops Optimization MRI Images/revised_v2.tex
- Gorilla Troops Optimization MRI Images/sample.bib
- Gorilla Troops Optimization MRI Images/sensitivityf.eps
- Gorilla Troops Optimization MRI Images/specificityf.eps
- Gorilla Troops Optimization MRI Images/stream.jpg
- Gorilla Troops Optimization MRI Images/wlscirep.cls
