# Supplementary material for: Identification of breast lesion through integrated study of gorilla troops optimization and rotation-based learning from MRI images
Source: Sci Rep. 2023 Jul 18;13:11577. doi: 10.1038/s41598-023-36300-3 (PMC10354050; doi:10.1038/s41598-023-36300-3)
Supplement: Supplementary file 1 — Supplementary Information 1. [file 41598_2023_36300_MOESM1_ESM.zip › Gorilla Troops Optimization MRI Images/sample.bib]

%\begin{filecontents}{test.bib}
@Article{article,
	author = "Author1 LastName1 and Author2 LastName2 and Author3 LastName3",
	title = "Article Title",
	volume = "30",
	number = "30",
	pages = "10127-10134",
	year = "2013",
	doi = "10.3389/fnins.2013.12345",
	URL = "http://www.frontiersin.org/Journal/10.3389/fnins.2013.12345/abstract",
	journal = "Frontiers in Neuroscience"
}

@book{book,
  author    = {Author Name}, 
  title     = {The title of the work},
  publisher = {The name of the publisher},
  address   = {The city},
  year      = 1993,
}

@incollection{chapter,
  author       = {Bauthor Surname}, 
  title        = {The title of the work},
  editor       = {Editor Name},
  booktitle    = {The title of the book},
  publisher    = {The name of the publisher},
  address      = {The city},
  year         = 2002,
  pages        = {201-213},
}

@InProceedings{conference,
  author = {Cauthor Name and Dauthor Surname and Fauthor LastName},
  title = {The title of the work},
  booktitle = {The title of the conference proceedings},
  year = 1996,
  publisher = {The name of the publisher},
  editor = {Editor Name1 and Editor Name2},
  pages = {41-50},
}

@book{cho,
  author       = {Gauthor Name1}, 
  title        = {The title of the work},
  publisher = {Country code and patent number},
  address      = {Patent Country},
  year = 2013
}

@book{patent,
  author    = {Hauthor Surname1}, 
  title     = {The title of the work},
  publisher = {Patent number},
  address   = {Patent country},
  year      = 2010,
}

% please use misc for datasets
@misc{dataset, 
	author = "Author1 LastName1 and Author2 LastName2 and Author3 LastName3",
	title = "Data Title",
	year = "2011",
	doi = "10.000/55555",
	URL = "http://www.frontiersin.org/",
}

@article{b74,
  title={{MRI} of occult breast carcinoma in a high-risk population},
  author={Morris EA and Liberman, L. and Balloon, DJ. and Robson, M. and Abramson, AF. and Heerdt, A.},
  journal={Am J Roentgenol},
  volume={181},
  number={3},
  pages={619–26},
  year={2003},
  publisher={}
}
@article{b75,
  title={{MRI} of occult breast carcinoma in a high-risk population},
  author={Liberman, L. and Morris, EA. and Benton, CL. and Abramson, AF. and Dershaw, DD.},
  journal={Cancer 2003},
  volume={98},
  number={2},
  pages={377-88},
  year={2003},
  publisher={}
}
@article{b76,
  title={{MRI} of occult breast carcinoma in a high-risk population},
  author={Morris, E. A.},
  journal={Semin Ultrasound CT MRI 2003},
  volume={24},
  number={1},
  pages={45-54},
  year={2003},
  publisher={}
}
@article{b77,
  title={{D}ynamic breast {MR} imaging: are signal intensity time
data useful for differential diagnosis of enhancing lesions},
  author={Kuhl, CKK. and Mielcareck, P. and Klaschik, S. and Leutner, C. and Wardelmann, E. and Gieseke, J.},
  journal={Radiology 1999},
  volume={211},
  number={2},
  pages={101-10},
  year={1999},
  publisher={}
}
@article{b78,
  title={Observer variability in the interpretation of contrast enhanced {MRI} of the breast},
  author={Mussurakis, S. and Buckley, DL. and Coady, AM. and Turnbull, LW. Horsman, A.},
  journal={Br J Radiol 1996},
  volume={69},
  number={827},
  pages={1009-16},
  year={1996},
  publisher={}
}

@article{b35abc,
  title={The particle swarm optimization algorithm: convergence analysis and parameter selection},
  author={Trelea, I. C.},
  journal={Information Processing Letters},
  volume={85},
  number={},
  pages={317-325},
  year={2002},
  organization={ELSEVIER}
}

@article{b36abc,
  title={{T}he {I}nfinite {H}idden {M}arkov {R}andom {F}ield {M}odel},
  author={Chatzis, SP. and Tsechpenakis, G.},
  journal={IEEE Transactions on Neural Networks},
  volume={21},
  number={6},
  pages={1004-1014},
  year={2010},
  organization={IEEE}
}

@article{b37abc,
  title={{M}arkov {R}andom {F}ield {T}exture {M}odels},
  author={Cross, GR. and Jain, AK.},
  journal={IEEE Transactions on Pattern Analysis and Machine Intelligence},
  volume={5},
  number={1},
  pages={25-39},
  year={1983},
  organization={IEEE}
}
@article{bxyz31,
  title={{S}lime mould algorithm: A new method for stochastic optimization},
  author={Li, S. and Chen, H. and Wang, M. and Heidari, AA. and Mirjalili, S.},
  journal={Future Generation Computer Systems},
  volume={111},
  number={},
  pages={300-323},
  year={2020},
  organization={ELSEVIER}
}
@article{bxyz32,
  title={{M}ulti-Verse Optimizer: a nature-inspired algorithm for global
optimization},
  author={Mirjalili, S. and Mirjalili, SM. and Hatamlou, A.},
  journal={The Natural Computing Applications Forum},
  volume={27},
  number={},
  pages={495-513},
  year={2016},
  organization={Springer}
}
@article{b55abc,
  title={{T}he {V}alidity of Comparative Experiments},
  author={Anscombe, FJ.},
  journal={Journal of the Royal Statistical Society},
  volume={111},
  number={3},
  pages={181-211},
  year={1948},
  organization={}
}
@article{b56abc,
  title={Comparing individual means in the analysis of variance},
  author={ Tukey, John W.},
  journal={Biometrics},
  volume={5},
  number={2},
  pages={99-114},
  year={1949},
  organization={International Biometric Society}
}
@article{b46abc,
  title={A practical tutorial on the use of nonparametric statistical tests as a methodology for comparing evolutionary and swarm intelligence algorithms},
  author={Derrac, J. and Garcia, S. and Molina, D. and Herrera, F.},
  journal={ Swarm and Evolutionary Computation },
  volume={1},
  number={},
  pages={3–18},
  year={2001},
  organization={}
}
@ARTICLE{GAP,
  author={ Si, T. and  Miranda, P. and Galdino, J.V. and  Nascimento, A. }, 
  title={{G}rammar-based automatic programming for medical data classification: an experimental study},
  journal={Artif Intell Rev },
  volume={},
  number={},
  year={2021},
  pages={},
  DOI={https://doi.org/10.1007/s10462-020-09949-9}
} 
    
@BOOK{topsis,
  author    = { Triantaphyllou, E.}, 
  title     = {{M}ulti-{C}riteria {D}ecision {M}aking {M}ethods: {A} {C}omparative {S}tudy},
  publisher = {Springer},
  year      = {2000},
  volume    = {44},
  series    = {},
  address   = {},
  edition   = {3},
  DOI ={10.1007/978-1-4757-3157-6}
 }  
@article{bxy62,
  title={Breast {DCE-MRI} segmentation for lesion detection by multi-level thresholding using student psychological based optimization},
  author={Patra, D. K. and Si, T. and Mondal, S. and Mukherjee, P.},
  journal={Biomedical Signal Processing and Control},
  volume={69},
  number={102925},
  pages={},
  year={2021},
  doi={doi.org/10.1016/j.bspc.2021.102925},
  organization={ELSEVIER}
}
@article{b2abc,
  title={Textural Kinetics: A Novel Dynamic Contrast-Enhanced{(DCE)-MRI} Feature for Breast Lesion Classification},
  author={Agner, S. C. and Soman, S. and Libfeld, E. and Mcdonald, M. and Thomas, K. and Englander, S. and Rosen, M. A. and Chin, D. and Nosher, J. and Madabhushi, A.},
  journal={Journal of Digital Imaging},
  volume={24},
  number={},
  pages={446--63},
  year={2011},
  publisher={SPIE}
}
@article{b3abc,
  title={A New {M}arkov {R}andom {F}ield Segmentation Method for Breast Lesion Segmentation in {MR} images},
  author={Azmi, R. and Norozi, N.},
  journal={Journal of Medical Signals Sensors},
  volume={1},
  number={},
  pages={156--164},
  year={2011},
  
}

@article{b16abc,
  title={Analysis of Breast {MRI} images using Wavelets for Detection of Cancer},
  author={Bohare, M. D. and Cheeran, A. N. and Sarode, V. G.},
  journal={IJCA Special Issue on Electronics, Information and Communication Engineering},
  volume={4},
  number={},
  pages={1--3},
  year={2011},
  publisher={}
}
@article{b6abc,
  title={Multiresolution texture based adaptive clustering algorithm for breast lesion segmentation},
  author={Boukerroui, D. and Basset, O. and Guerin, N. and Baskurt, A.},
  journal={European Journal of Ultrasound},
  volume={8},
  number={},
  pages={135--144},
  year={1998},
  publisher={}
}
@article{b11abc,
  title={A Fuzzy C-Means {(FCM)}-{B}ased Approach for Computerized Segmentation of Breast Lesions in Dynamic Contrast-Enhanced {MR} Images},
  author={Chen, W. and Giger, M. L. and Bick, U.},
  journal={European Journal of Ultrasound},
  volume={1},
  number={},
  pages={63--72},
  year={2006},
 publisher={}
}
@article{b1ab,
  title={Automated Segmentation of Breast in 3{D} {MR} Images Using a Robust Atlas},
  author={Khalvati, F. and Ortiz, C. G. and Balasingham, S. and Martel, A. L.},
  journal={IEEE Transactions on Medical Imaging},
  volume={34},
  number={},
  pages={116--125},
  year={2015},
  publisher={IEEE}
}
@inproceedings{b19abc,
  title={Lesion Segmentation in Dynamic Contrast-Enhanced {MRI} of Breast},
  author={Liang, X. and Ramamohanara, K. and Frazer, H. and Yang, Q.},
  journal={Porc. of  International Conference on Digital Image Computing Techniques and Applications (DICTA)},
  volume={},
  number={},
  pages={1--8},
  year={2012},
  organization={IEEE}
}
 @article{b20abc,
  title={Breast Segmentation and Density Estimation in Breast {MRI}:A fully Automatic Framework},
  author={Merida, A. G. and Kallenberg, M. and Mann, R. M. and Marti, R. and Karssemeijer, N.},
  journal={IEEE Journal of biomedical and health informatics},
  volume={19},
  number={},
  pages={349--357},
  year={2015},
  organization={IEEE}
}
@article{b21abc,
  title={Automatic segmentation of breast {MR} images through a {M}arkov random field statistical model},
  author={Ribes, S. and laurent, D. D. and Decoster, N. and Gonneau, E. and Risser, L. and Feillel, V. and Caselles, O.},
  journal={IEEE Transactions on Medical Imaging},
  volume={33},
  number={6144},
  pages={1--11},
  year={2014},
  organization={IEEE}
}
@article{b36ab,
  title={Realistic Microwave Breast Models Through {$T1$}-Weighted 3-{D} {MRI} Data},
  author={Tuncay, A. H. and Akduman, I.},
  journal={IEEE Transactions on Biomedical Engineering},
  volume={62},
  number={796305},
  pages={688--698},
  year={2015},
  organization={IEEE}
}
@inproceedings{b41abc,
  title={Interactive Lesion segmentation on dynamic contrast enhanced breast {MR} using a {M}arkov {M}odel},
  author={Wu, Q. and Salganicoff, M. and Krishnan, A. and Fussell, D. S. and Markey, M. K.},
  journal={Proc. SPIE 6144, Medical Imaging 2006: Image Processing, 61444M (15 March 2006)},
  volume={},
  number={},
  pages={},
  year={2006},
  doi={https://doi.org/10.1117/12.654308},
  publisher={}
}

@article{b42abc,
  title={Breast Tumor Analysis in Dynamic Contrast Enhanced {MRI} Using Texture Features and Wavelet Transform},
  author={Yao, J. and Chen, J. and Chow, C.},
  journal={IEEE Journal of selected topics in signal processing},
  volume={3},
  number={},
  pages={94--100},
  year={2009},
  publisher={IEEE}
}
@inproceedings{b4abc,
  title={Computer aided detection of breast masses from digitized mammograms},
  author={Zhang, H. and Foo, S. W. and Krishnan, S. M. and Hua Thng, C.},
  booktitle={IEEE International Workshop on Biomedical Circuits and Systems},
  pages={1--4},
  year={2004},
  organization={IEEE}
}
@article{b23abc,
  title={Volumetric Texture Analysis of Breast Lesions on Contrast-Enhanced {M}agnetic {R}esonance {I}mages},
  author={Chen, W. and Giger, M. L. and Li, H. and Bick, U. and Newstead, G. M.},
  journal={Magnetic Resonance in Medicine},
  volume={58},
  number={},
  pages={562--571},
  year={2007},
  organization={}
}

@article{b24abc,
  title={Respiratory motion correction in dynamic {MRI} using robust data decomposition registration - Application to {DCE-MRI}},
  author={Hamy, V. and Dikaios, N. and Punwani, S. and Melbourne, A. and Latifoltojar, A. and Makanyanga, J. and Chouhan, M. and Helbren, E. and  Menys, A. and Taylor, S. and Atkinson, D.},
  journal={Medical Image Analysis},
  volume={18},
  number={},
  pages={301--313},
  year={2014},
  organization={}
}
@incollection{bxy59,
  author       = {Kar, B. and Si, T.}, 
  title        = {Breast {DCE-MRI} Segmentation for Lesion Detection Using Clustering with Multi-verse Optimization Algorithm},
  booktitle    = {Soft Computing: Theories and Applications},
  publisher    = {Springer, Singapore},
  year         = {2021},
  editor       = { Sharma,  T. K. and Ahn, C. W. and Verma, O. P. and Panigrahi, B. K.},
  volume       = {1381},
  series       = {Advances in Intelligent Systems and Computing},
  chapter      = {},
  pages        = {265-278},
  address      = {},
  edition      = {},
  month        = {},
  note         = {},
  doi={https://doi.org/10.1007/978-981-16-1696-9\_25}
}


@incollection{bxy60,
  author       = {Si, T. and Mukhopadhyay, A.}, 
  title        = {Breast {DCE-MRI} Segmentation for Lesion Detection Using Clustering with Fireworks Algorithm},
  booktitle    = {Applications of Artificial Intelligence in Engineering},
  publisher    = {Springer, Singapore},
  year         = {2021},
  editor       = {Gao, XZ. and Kumar, R. and Srivastava, S. and Soni, B.P.},
  volume       = {1381},
  series       = {Algorithms for Intelligent Systems},
  chapter      = {},
  pages        = {17--35},
  address      = {},
  edition      = {},
  month        = {},
  note         = {},
  doi={doi.org/10.1007/978-981-33-4604-8\_2}
}
@article{b25abc,
  title={Quantifying heterogeneity of lesion uptake in dynamic contrast-enhanced {MRI} for breast cancer diagnosis},
  author={Karahaliou, A. and Vassiou, K. and Skiadopoulos, S. and Kanavou, T. and Yiakoumelos, A. and Costaridou, L.},
  journal={Journal of Instrumentation},
  volume={4},
  number={},
  pages={1--6},
  year={2009},
  organization={}
}

@article{b26abc,
  title={Evaluation of the three-time-point method for diagnosis of breast lesions in contrast-enhanced {MR} mammography},
  author={Hauth, E. A. and Stockamp, C. and Maderwald, S. and M\"{u}hler, A. and Kimmig, R. and Jaeger, H. and Barkhausen, J.  and Forsting, M.},
  journal={Clinic Imaging},
  volume={30},
  number={},
  pages={160--165},
  year={2006},
  organization={}
}

@inproceedings{b27abc,
  title={Application-oriented extensions of Profile Flags},
  author={Mlejnek, M. and Ermes, P. and Vilanova, A. and Rijt, R. V. D. and Bosch, H. V. D. and Gerritsen, F. A. and Gr\"{o}ller, E.},
  booktitle={In: Proceedings of Eurovis},
  pages={339--346},
  year={2006},
  organization={}
}
@article{bxy61,
  title={{G}rammatical Fireworks Algorithm method for breast lesion segmentation in {DCE-MRI}},
  author={Patra, D. K. and Mondal, S. and Mukherjee, P.},
  journal={International Journal of Innovative Technology and Exploring Engineering},
  volume={10},
  number={7},
  pages={170-182},
  year={2021},
  doi={10.35940/ijitee.G9054.0510721},
  organization={}
}
@misc{dataset1,
  title={{R}adiology data from the cancer genome atlas breast invasive carcinoma collection {[TCGA-BRCA]}},
  author={Lingle, W. and  Erickson, B. J. and  Zuley, M. L. and Jarosz,  R. and  Bonaccio, E. and  Filippini, J. and Gruszauskas N.},
  year={2007}
}

@misc{dataset2,
  title={The Cancer Imaging Archive {(TCIA)}: Maintaining and Operating a Public Information Repository},
  author={Clark, K. and Vendt, B. and Smith, K. and Freymann, J. and Kirby, J. and Koppel, P. and Moore, S. and Phillips, S. and  Maffitt, D. and Pringle, M. and Tarbox, L. and Prior, F.},
  journal={Journal of Digital Imaging},
  volume={26},
  year={2013},
  pages={1045-1057}
}
@article{b26,
  title={A survey on the magnetic resonance image denoising methods},
  author={Mohan, J. and  Krishnavenib, V. and Guo, Y.},
  journal={Biomedical Signal Processing and Control},
  volume={9},
  number={},
  pages={56-69},
  year={2014},
  organization={}
}
@article{b4,
  title={A new method for MR grayscale inhomogeneity correction},
  author={ Balafar, M.A. and  Ramli, A.R. and  Mashohor, S.},
  journal={Artif. Intell. Rev.},
  volume={34},
  number={},
  pages={195-204},
  year={2010},
  organization={}
}
@article{b28,
  title={Scale-Space and Edge Detection Using {A}nisotropic {D}iffussion},
  author={Perona, P. and  Malik, J.},
  journal={IEEE Trans. Pattern Anal. Mach. Intell.},
  volume={12},
  number={7},
  pages={629-639},
  year={1990},
  organization={}
}
@article{b1xyz,
  title={A new method for gray-level picture thresholding using the entropy of the histogram},
  author={Kapur, J. N. and Sahoo, P.K. and Wong, A. K. C.},
  journal={Comput. Vis. Graph. Image Process},
  volume={29},
  number={3},
  pages={273-285},
  year={1985},
  organization={}
}

@article{b58,
  title={A stagewise rejective multiple test procedure based on a modified Bonferroni test},
  author={Hommel, G.},
  journal={Biometroka},
  volume={75},
  number={2},
  pages={383-6},
  year={1988},
  organization={Great Britain}
}
@article{b19y,
  title={{C}lassification {A}ssessment {M}ethods},
  author={Tharwat, A.},
  journal={Applied Computing and Informatics},
  volume={17},
  number={1},
  pages={168-192},
  year={2018},
  organization={},
  doi={https://doi.org/10.1016/j.aci.2018.08.003}
}  
@book{MCDA,
    author    = {Brown, S. and Tauler, R. and Walczak, B.},
    title     = {Comprehensive Chemometrics-Chemical and Biochemical Data Analysis, 2nd Eds.},
    year      = {2020},
    publisher = {Elsevier},
    address   = {}
}
@incollection{goldstandard,
  author       = "ME, Geethu Mohan and  Subashini, M. Monica",
  title        = "Medical Imaging With Intelligent Systems: A Review",
  editor       = " Sangaiah, Arun Kumar",
  booktitle    = "{Deep Learning and Parallel Computing Environment for Bioengineering Systems}",
  year         = 2019,
  chapter      = 4,
  pages        = "53--73",
  series       = "",
  publisher    = "Academic Press",
  volume       ="",
  number       = "",
  issn         = "978-0-12-816718-2",
  doi          = "https://doi.org/10.1016/B978-0-12-816718-2.00011-7",
  url          = ""
}

@article{b36x,
  title={{T}he {I}nfinite {H}idden {M}arkov {R}andom {F}ield {M}odel},
  author={Chatzis, S. P. and Tsechpenakis, G.},
  journal={IEEE TRANSACTIONS ON NEURAL NETWORKS},
  volume={21},
  number={6},
  pages={1004-1014},
  year={2010},
  organization={IEEE}
}

@article{b37x,
  title={{M}arkov {R}andom Field Texture Models},
  author={Cross, G. R. and Jain, A. K.},
  journal={IEEE TRANSACTIONS ON PATTERN ANALYSIS AND MACHINE INTELLIGENCE},
  volume={5},
  number={1},
  pages={25-39},
  year={1983},
  organization={IEEE}
}

@article{b30,
  title={{C}lassification {A}ssessment {M}ethods},
  author={Tharwat, A.},
  journal={Applied Computing and Informatics},
  volume={},
  number={},
  pages={},
  year={2018},
  organization={Elsevier}
}


@article{b21y,
  title={{T}he {I}nfinite {H}idden {M}arkov {R}andom {F}ield {M}odel},
  author={Chatzis, S. P. and Tsechpenakis, G.},
  journal={IEEE Transactions On Neural Networks},
  volume={21},
  number={6},
  pages={1004--1014},
  year={2010},
  organization={IEEE}
}

@article{b22y,
  title={{M}arkov {R}andom {F}ield {T}exture {M}odels},
  author={Cross, G. R. and Jain, A. K.},
  journal={IEEE Transactions On Pattern Analysis And Machine Intelligence},
  volume={5},
  number={1},
  pages={25--39},
  year={1983},
  organization={IEEE}
}

@conference{b1xy,
  title={Opposition-Based Learning: A New Scheme for Machine Intelligence},
  author={Tizhoosh, H. R.},
  journal={Proc. Int. Conf. Comput. Intell. Modeling Control and Autom.},
  volume={I},
  number={},
  pages={695--701},
  year={2005},
  organization={IEEE}
}

@incorporation{WHO,
  author={{World Health Organization (WHO)}},
  title = {Breast cancer},
  year={2021},
  howpublished = {\url{https://www.who.int/news-room/fact-sheets/detail/breast-cancer}},
  note = {Accessed: 02-08-2021}
}
@incollection{b40y,
  author       = {Suradi, S.H. and Abdullah, K.A. and Isa, Ashidi Mat Isa}, 
  title        = {Breast Lesions Detection Using {FADHECAL} and Multilevel Otsu Thresholding Segmentation in Digital Mammograms},
  booktitle    = {Proceedings of the International Conference on Medical and Biological Engineering, CMBEBIH 2021, April 21–24, 2021, Mostar, Bosnia and Herzegovina},
  publisher    = {Springer International Publishing},
  year         = {2021},
  editor       = {Badnjevic, A. and Gurbeta Pokvić, L.},
  volume       = {84},
  series       = {CMBEBIH 2021},
  chapter      = {},
  pages        = {},
  address      = {},
  edition      = {},
  month        = {},
  note         = {},
  doi={doi.org/10.1007/978-3-030-73909-6\_85},
}

@article{b41y,
  title={A New Harris Hawks-Cuckoo Search Optimizer for Multilevel Thresholding of Thermogram Images},
  author={Samantaray, L. and Hembram, S. and Panda, R.},
  journal={International Information and Engineering Technology Association},
  volume={},
  number={},
  pages={541--551},
  year={2020},
  organization={},
  doi={https://doi.org/10.18280/ria.340503},
}

@article{b42y,
  title={Versatile Duck Traveler Optimization {(VDTO)} Algorithm Using Triple Segmentation Methods for Mammogram Image Segmentation to Improving Accuracy},
  author={Krishnaveni, A. and Shankar, R. and Duraisamy, S.},
  journal={},
  volume={},
  number={},
  pages={},
  year={2021},
  organization={},
  doi={http://dx.doi.org/10.2139/ssrn.3803814},
}
@article{b42xyz,
  title={Automated Atlas-Based Segmentation of Breast Region in 3-{D} Magnetic Resonance Imaging {(MRI)} using {FCM} Method.},
  author={Eskandari, P. and Baradaran Shokouhi, S.},
  journal={Mapta Journal of Electrical and Computer Engineering (MJECE)},
  volume={3},
  number={1},
  pages={28--34},
  year={2021},
  organization={},
  doi={https://doi.org/10.33544/mjece.v3i1.175},
}
@article{b43xyz,
  title={Automatic Breast Tumor Diagnosis in {MRI} Based on a Hybrid {CNN} and Feature-Based Method Using Improved Deer Hunting Optimization Algorithm},
  author={Ha, W. and Vahedi, Z.},
  journal={Computational Intelligence and Neuroscience},
  volume={2021},
  number={},
  pages={},
  year={2021},
  organization={},
  doi={https://doi.org/10.1155/2021/5396327},
}
@incollection{b44xyz,
  author       = {Benjelloun, M. and Adoui, M. E. and Larhmam, M. A. and Mahmoudi, S. A.}, 
  title        = {Automated Breast Tumor Segmentation in {DCE-MRI} Using Deep Learning},
  booktitle    = {2018 4th International Conference on Cloud Computing Technologies and Applications (Cloudtech)},
  publisher    = {IEEE},
  year         = {2018},
  editor       = {},
  volume       = {},
  series       = {},
  chapter      = {},
  pages        = {},
  address      = {},
  edition      = {},
  month        = {},
  note         = {},
  doi={doi.10.1109/CloudTech.2018.8713352}
}
@conference{b45xyz,
  title={Opposition-Based Learning: A New Scheme for Machine Intelligence},
  author={Tizhoosh, H. R.},
  journal={Proc. Int. Conf. Comput. Intell. Modeling Control and Autom.},
  volume={I},
  number={},
  pages={695--701},
  year={2005},
  organization={IEEE}
}
@article{b43xy,
  title={Automatic Outer and Inner Breast Tissue Segmentation Using Multi-Parametric {MRI} Images of Breast Tumor Patients},
  author={Thakran, S. and Chatterjee, S. and Singhal, M. and Gupta, R. K. and Singh, A.},
  journal={Plos One},
  volume={13},
  number={1},
  pages={},
  year={2018},
  organization={}
}

@ARTICLE{OBL_review1,
  author  = {Xu, Q. and Wang, L. and Wang, N. and Hei, X. and Zhao, L.},
  title   = { A review of opposition-based learning from 2005 to 2012},
  journal = {Eng. Appl. Artif. Intell.}, 
  volume  = {29},
  year    = {2014},
  pages   = {1–-12}
}

@ARTICLE{OBL_review2,
  author  = {Rojas-Morales, N. and  Rojas, M.-C. R. and   Ureta, E.M.},
  title   = {A survey and classification of Opposition-Based Metaheuristics},
  journal = {Computers \& Industrial Engineering}, 
  volume  = {110},
  year    = {2017},
  pages   = {424–-435}
}

@ARTICLE{OBL_review3,
  author  = {Mahdavi, S. and  Rahnamayana, S. and  Deb, K.},
  title   = {Opposition based learning: A literature review},
  journal = {Swarm and Evolutionary Computation}, 
  volume  = {39},
  year    = {2018},
  pages   = {1--23}
}
@book{dtpa,
    author    = {Chen, X. and Wong, S.},
    title     = {Cancer Theranostics},
    year      = {2014},
    publisher = {},
    address   = {},
    doi={https://doi.org/10.1016/C2012-0-02279-X}
}

@ARTICLE{TSA,
  author  = {Kaur, S. and Awasthi, L. K. and Sangal, A. L. and Dhiman, G.},
  title   = {Tunicate Swarm Algorithm: A new bio-inspired based metaheuristic
paradigm for global optimization},
  journal = {Engineering Applications of Artificial Intelligence}, 
  volume  = {90},
  year    = {2020},
  number  = {103541},
}

@ARTICLE{AOA,
  author  = {Abualigah, L. and Diabat, A. and Mirjalili, S. and Elaziz, M. A. and Gandomi, A. H.},
  title   = {The Arithmetic Optimization Algorithm},
  journal = {Comput. Methods Appl. Mech. Engrg.}, 
  volume  = {376},
  year    = {2021},
  number  = {113609},
}

@ARTICLE{kapur1,
  author  = {Kadry, S. and Rajinikanth, V. and Raja, N.S.M. et al.},
  title   = {Evaluation of brain tumor using brain {MRI} with modified-moth-flame algorithm and Kapur’s thresholding: a study},
  journal = {Evol. Intel.}, 
  volume  = {14},
  pages={1053--1063},
  year  = {2021},
  doi  = {https://doi.org/10.1007/s12065-020-00539-w},
}

@ARTICLE{kapur2,
  author  = {Upadhyay, P. and Chhabra, J. K.},
  title   = {Kapur’s entropy based optimal multilevel image segmentation using Crow Search Algorithm},
  journal = {Applied Soft Computing}, 
  volume  = {97},
  year  = {2020},
  doi  = {https://doi.org/10.1016/j.asoc.2019.105522},
}

@conference{kapur3,
  title={Fast recursive segmentation algorithm based on Kapur's entropy},
  author={Kiani, H. and Safabakhsh, R. and  Khadangi, E.},
  journal={2009 2nd International Conference on Computer, Control and Communication},
  year={2009},
  organization={IEEE},
  doi={DOI: 10.1109/IC4.2009.4909269},
}
@ARTICLE{ichoa,
  author  = {Houssein, E. H. and Emam, M. M. and Ali, A. A.},
  title   = {An efficient multilevel thresholding segmentation method for thermography breast cancer imaging based on improved chimp optimization algorithm},
  journal = {Expert Systems With Applications}, 
  volume  = {185},
  year  = {2021},
  doi  = {https://doi.org/10.1016/j.eswa.2021.115651},
}

@conference{clahe,
  title={Contrast-limited adaptive histogram equalization: speed and effectiveness},
  author={Pizer, S.M. and Johnston, R.E. and Ericksen, J.P. and Yankaskas, B.C. and Muller, K.E.},
  journal={Proceedings of the First Conference on Visualization in Biomedical Computing},
  year={2002},
  organization={IEEE},
  doi={DOI: 10.1109/VBC.1990.109340},
}
@MISC{rfill,
  title={Morphological Image Analysis: Principles and Applications},
  author={Soille, P.},
  journal={Proceedings of the First Conference on Visualization in Biomedical Computing},
  year={1999},
  page={173--174},
  organization={Springer-Verlag},
  doi={},
}

@ARTICLE{PSNR,
  author  = { Huynh-Thu, Q. and Ghanbari, M. },
  title   = {Scope of validity of {PSNR} in image/video quality assessment},
  journal = { Electronics Letters }, 
  volume  = {44},
  year  = {2008},
  page={800--801},
  doi  = {10.1049/el:20080522},
}


@MISC{dataset3,
  author={{The Cancer Imaging Archive}},
  title = {{TCGA-BRCA}},
  year={2019},
  howpublished = {\url{https://wiki.cancerimagingarchive.net/display/Public/TCGA-BRCA}},
  note = {Accessed: 02-03-2019}
}

%%%%dip
@article{b1,
  title={Automated Segmentation of Breast in 3D MR Images Using a Robust Atlas},
  author={Khalvati, F. and Ortiz, C. G. and Balasingham, S. and Martel, A. L.},
  journal={IEEE Transactions on Medical Imaging},
  volume={34},
  number={},
  pages={116--125},
  year={2015},
  publisher={IEEE}
}

@article{b2,
  title={A Review of Automatic Mass Detection and Segmentation in Mammographic Images},
  author={Oliver, A. and Freixenet, J. and Marti, J. and Perez, E. and Pont, J. and Denton, E. R. E. and Zwiggelaar, R.},
  journal={Medical Image Analysis},
  volume={14},
  number={},
  pages={87--110},
  year={2010},
  publsiher={Elsevier}
}

@article{b3,
  title={Computer Assistance for MR Based Diagnosis of Breast Cancer: Present and Future Challenges},
  author={Behrens, S. and Laue, H. and Althaus, M. and Boehler, T. and Kuemmerlen, B. and Hahn, H. K. and Peitgen, H. O.},
  journal={Computerized Medical Imaging and Graphics},
  volume={31},
  number={},
  pages={236--247},
  year={2007},
  publsiher={Elsevier}
}

@article{b5,
  title={A Texture Based Tumor Detection and Automatic Segmentation Using Seeded Region Growing Method},
  author={Kumar, M. and Mehta, K. K.},
  journal={Int. J. Comp. Tech. Appl.},
  volume={2},
  number={},
  pages={855--859},
  year={2011},
  publisher={}
}

@article{b6,
  title={Characterization of Mammographic Masses Based on Level Set Segmentation with New Image Features and Patient Information},
  author={Shi, J. and Sahiner, B. and Chan, H. P. and Ge, J. and Hadjiiski, L. and Helvie, M. A. and Nees, A. and Wu, Y. T. and Wei, J. and Zhou, C. and Zhang, Y. and Cui, J.},
  journal={Med. Phys.},
  volume={35},
  number={},
  pages={280--290},
  year={2008},
  publisher={}
}

@article{b7,
  title={Spectral Embedding Based Active Contour: Application to Breast Lesion Segmentation on DCE-MRI},
  author={Agner, S. C. and Xu, J. and Rosen, M. and Karthigeyan, S. and Englander, S. and Madabhushi, A.},
  journal={Proc. SPIE 7963, Medical Imaging 2011: Computer-Aided Diagnosis},
  volume={},
  number={796305},
  pages={280--290},
  year={2011},
  publisher={SPIE}
}

@article{b8,
  title={Realistic Microwave Breast Models Through $T1$-Weighted 3-D MRI Data},
  author={Tuncay, A. H. and Akduman, I.},
  journal={IEEE Transactions on Biomedical Engineering},
  volume={62},
  number={796305},
  pages={688--698},
  year={2015},
  organization={IEEE}
}

@article{b9,
  title={Interactive Lesion Segmentation on Dynamic Contrast Enhanced Breast MR using a Markov Model},
  author={Wu, Q. and Salganicoff, M. and Krishnan, A. and Fussell, D. S. and Markey, M. K.},
  journal={Proc. SPIE},
  volume={},
  number={6144},
  pages={},
  year={2006},
  publisher={SPIE}
}

@article{b10,
  title={Breast Tumor Analysis in Dynamic Contrast Enhanced MRI Using Texture Features and Wavelet Transform},
  author={Yao, J. and Chen, J. and Chow, C.},
 journal={IEEE Journal of Selected Topics in Signal Processing},
  volume={3},
  number={},
  pages={94--100},
  year={2009},
  publisher={IEEE}
}

@article{b11,
  title={Moth-Flame  Optimization  Algorithm: A  Novel Nature-inspired Heuristic Paradigm},
  author={Mirjalili, S.},
  journal={Knowledge-Based Systems},
  volume={89},
  number={},
  pages={228--249},
  year={2015},
  publisher={Elsevier}
}

@article{b12,
  title={The Whale Optimization Algorithm},
  author={Mirjalili, S. and Lewis, A.},
  journal={Advances in Engineering Software},
  volume={95},
  number={},
  pages={51--67},
  year={2016},
  publisher={Elsevier}
}

@article{b14,
  title={Textural Kinetics: A Novel Dynamic Contrast-Enhanced-MRI Feature for Breast Lesion Classification},
  author={Agner, S. C. and Soman, S. and Libfeld, E. and Mcdonald, M. and Thomas, K. and Englander, S. and Rosen, M. A. and Chin, D. and Nosher, J. and Madabhushi, A.},
  journal={Journal of Digital Imaging},
  volume={24},
  number={},
  pages={446--63},
  year={2011},
  publisher={SPIE}
}


@article{b16,
  title={Analysis of Breast MRI images using Wavelets for Detection of Cancer},
  author={Bohare, M. D. and Cheeran, A. N. and Sarode, V. G.},
  journal={IJCA Special Issue on Electronics, Information and Communication Engineering},
  volume={4},
  number={},
  pages={1--3},
  year={2011},
  publisher={}
}

@article{b17,
  title={Multiresolution Texture Based Adaptive Clustering Algorithm For Breast Lesion Segmentation},
  author={Boukerroui, D. and Basset, O. and Guerin, N. and Baskurt, A.},
  journal={European Journal of Ultrasound},
  volume={8},
  number={},
  pages={135--144},
  year={1998},
  publisher={}
}

@article{b18,
  title={A Fuzzy C-Means-Based Approach for Computerized Segmentation of Breast Lesions in Dynamic Contrast-Enhanced MR Images},
  author={Chen, W. and Giger, M. L. and Bick, U.},
  journal={European Journal of Ultrasound},
  volume={1},
  number={},
  pages={63--72},
  year={2006},
 publisher={}
}

@inproceedings{b19,
  title={Lesion Segmentation in Dynamic Contrast-Enhanced MRI of Breast},
  author={Liang, X. and Ramamohanara, K. and Frazer, H. and Yang, Q.},
  journal={Porc. of  International Conference on Digital Image Computing Techniques and Applications (DICTA)},
  volume={},
  number={},
  pages={1--8},
  year={2012},
  organization={IEEE}
}

@article{b20,
  title={Breast Segmentation and Density Estimation in Breast MRI:A fully Automatic Framework},
  author={Merida, A. G. and Kallenberg, M. and Mann, R. M. and Marti, R. and Karssemeijer, N.},
  journal={IEEE Journal of biomedical and health informatics},
  volume={19},
  number={},
  pages={349--357},
  year={2015},
  organization={IEEE}
}

@article{b21,
  title={Automatic Segmentation of Breast MR Images through a Markov Random Field Statistical Model},
  author={Ribes, S. and laurent, D. D. and Decoster, N. and Gonneau, E. and Risser, L. and Feillel, V. and Caselles, O.},
  journal={IEEE Transactions on Medical Imaging},
  volume={33},
  number={6144},
  pages={1--11},
  year={2014},
  organization={IEEE}
}

@article{b22,
  title={Segmentation and Classification of Breast Tumor Using Dynamic Contrast-Enhanced MR Images},
  author={Zheng, Y. and Baloch, S. and Englander, S. and Schnall, M. D. and   Shen, D.},
  journal={Med Image Comput Assist Interv.},
  volume={10},
  number={},
  pages={393--401},
  year={2007},
  organization={}
}

@article{b23,
  title={Volumetric Texture Analysis of Breast Lesions on Contrast-Enhanced Magnetic Resonance Images},
  author={Chen, W. and Giger, M. L. and Li, H. and Bick, U. and Newstead, G. M.},
  journal={Magnetic Resonance in Medicine},
  volume={58},
  number={},
  pages={562--571},
  year={2007},
  organization={}
}

@article{b24,
  title={Respiratory Motion Correction in Dynamic MRI Using Robust Data Decomposition Registration - Application to DCE-MRI},
  author={Hamy, V. and Dikaios, N. and Punwani, S. and Melbourne, A.and Latifoltojar, A. and Makanyanga, J. and Chouhan, M. and Helbren, E. and  Menys, A. and Taylor, S. and Atkinson, D.},
  journal={Medical Image Analysis},
  volume={18},
  number={},
  pages={301--313},
  year={2014},
  organization={}
}

@article{b25,
  title={Quantifying Heterogeneity of Lesion Uptake in Dynamic Contrast-Enhanced MRI for Breast Cancer Diagnosis},
  author={Karahaliou, A. and Vassiou, K. and Skiadopoulos, S. and Kanavou, T. and Yiakoumelos, A. and Costaridou, L.},
  journal={Journal of Instrumentation},
  volume={4},
  number={},
  pages={1--6},
  year={2009},
  organization={}
}


@inproceedings{b27,
  title={Application-Oriented Extensions of Profile Flags},
  author={Mlejnek, M. and Ermes, P. and Vilanova, A. and Rijt, R. V. D. and Bosch, H. V. D. and Gerritsen, F. A. and Gr\"{o}ller, E.},
  booktitle={In: Proceedings of Eurovis},
  pages={339--46},
  year={2006},
  organization={}
}
@article{b30,
  title={Classification Assessment Methods},
  author={Tharwat, A.},
  journal={Applied Computing and Informatics},
  volume={},
  number={},
  pages={},
  year={2018},
  organization={Elsevier}
}

@article{b31,
  title={Computer-Aided Breast Cancer Diagnosis Based on the Analysis of Cytological Images of Fine Needle Biopsies},
  author={Filipczuk, P. and Fevens, T. and Krzy\`{z}ak, A. and Monczak, R.},
  journal={Transactions on Medical Imaging},
  volume={30},
  number={},
  pages={2169--2178},
  year={2013},
  organization={IEEE}
}

@article{b32,
  title={Deformable Segmentation of 3D Ultrasound Prostate Images using Statistical Texture Matching Method},
  author={Zhan, Y. Q. and Shen, D. G.},
  journal={Trans. Med. Imaging},
  volume={25},
  number={3},
  pages={256--272},
  year={2006},
  organization={IEEE}
}

@inproceedings{b33,
  title={Conditional Generative Adversarial and Convolutional Networks for X-ray Breast Mass Segmentation and Shape Classification},
  author={Singh, V. K. and Romani, S. and Rashwan, H. A. and Akram, F. and Pandey, N. and Sarker, M.},
  booktitle={Proceedings of the Medical Image Computing and Computer Assisted
 Intervention},
  pages={833--840},
  year={2018},
  organization={}
}

@inproceedings{b34,
  title={Improving Breast Cancer Detection Using Symmetry Information with Deep Learning},
  author={Hagos, Y. B. and Mérida, A. G. and Teuwen, J.},
  booktitle={Proceedings of the Image Analysis for Moving Organ, Breast, and Thoracic Images},
  pages={90--97},
  year={2018},
  organization={}
}

@article{b35,
  title={The Particle Swarm Optimization Algorithm: Convergence Analysis and Parameter Selection},
  author={Trelea, I. C.},
  journal={Information Processing Letters},
  volume={85},
  number={},
  pages={317--325},
  year={2002},
  organization={ELSEVIER}
}

@article{b36,
  title={The Infinite Hidden Markov Random Field Model},
  author={Chatzis, S. P. and Tsechpenakis, G.},
  journal={IEEE TRANSACTIONS ON NEURAL NETWORKS},
  volume={21},
  number={6},
  pages={1004--1014},
  year={2010},
  organization={IEEE}
}

@article{b37,
  title={Markov Random Field Texture Models},
  author={Cross, G. R. and Jain, A. K.},
  journal={IEEE Transactions On Pattern Analysis And Machine Intelligence},
  volume={5},
  number={1},
  pages={25--39},
  year={1983},
  organization={IEEE}
}

@article{b38,
  title={A Method for Computerized Assessment of Tumor Extent in
Contrast-Enhanced MR Images of the Breast},
  author={Gihuijs, K. G. A. and Giger, M. L. and Bick, U.},
  journal={Computer-Aided Diagnosis in Medical Imaging},
  volume={},
  number={},
  pages={ 305--310},
  year={1999},
  organization={ELSEVIER}
}

@inproceedings{b39,
  title={GLOBOCAN 2012 v1.0, Cancer Incidence and Mortality Worldwide: IARC Cancer Base},
  author={Ferlay, J. and Soerjomataram, I. and Ervik, M.},
  journal={International Agency for Research on Cancer},
  volume={},
  number={11},
  pages={},
  year={2013},
  organization={GLOBOCAN}
}

@article{b40,
  title={Estimates of Global Cancer Prevalence for 27 Sites in the Adult Population in 2008.},
  author={Bray, F. and Ren, J. S. and Masuyer, E.},
  journal={Int J Cancer},
  volume={132},
  number={5},
  pages={ 1133--1145},
  year={2013},
  organization={}
}

@article{b41,
  title={Breast MRI: Guidelines from the European Society of Breast Imaging},
  author={Mann, R. M. and Kuhl, C. K. and Kinkel, K. and Boetes, C.},
  journal={European Radiology},
  volume={18},
  number={},
  pages={ 1307--1318},
  year={2008},
  organization={Springer}
}

@inproceedings{b42,
  title={Breast Cancer Detection in Digital Mammograms},
  author={Kashyap, K. L. and Bajpai, M. K. and Khanna, P.},
  journal={IEEE International Conference on Imaging Systems and Techniques},
  volume={},
  number={},
  pages={},
  year={2015},
  organization={IEEE}
}

@article{b43,
  title={Dynamic Breast MR Imaging: are Signal Intensity Time Course Data Useful for Differential Diagnosis of Enhancing Lesions},
  author={Kuhl, C. K. and Mielcareck, P. and Klaschik, S. and Leutner, C. and Wardelmann, E. and Gieseke, J. and Schild, H. H.},
  journal={Radiology},
  volume={211},
  number={1},
  pages={ 101--110},
  year={1999},
  organization={}
}
@conference{b41y,
  title={Breast Region Segmentation Being Convolutional Neural Network in Dynamic Contrast Enhanced MRI},
  author={Xu, X. and Fu, L. and Chen, Y. and Larsson, R. and Zhang, D. and Suo, S. and Hua, J. and Zhao, J.},
  journal={40th Annual International Conference of the IEEE Engineering in Medicine and Biology Society},
  volume={},
  number={},
  pages={750--753},
  year={2018},
  organization={IEEE}
}
@article{b42y,
  title={Three-Dimensional Local Energy-Based Shape Histogram (3D-LESH)-Based Feature Extraction– A Novel Technique},
  author={Wajid, S. K. and Hussain, A. and Huang, K.},
  journal={Expert Systems with Applications},
  volume={112},
  number={},
  pages={388--400},
  year={2018},
  organization={ELSEVIER}
}
@article{b43y,
  title={Automatic Outer and Inner Breast Tissue Segmentation Using Multi-Parametric MRI Images of Breast Tumor Patients},
  author={Thakran, S. and Chatterjee, S. and Singhal, M. and Gupta, R. K. and Singh, A.},
  journal={Plos One},
  volume={13},
  number={1},
  pages={},
  year={2018},
  organization={}
}
@article{b44y,
  title={Breast Cancer Diagnosis in DCE-MRI using Mixture Ensemble of Convolutional Neural Networks},
  author={Rasti, R. and Teshnehlab, M. and Phung, S. L.},
  journal={Pattern Recognition},
  volume={},
  number={},
  pages={},
  year={2017},
  organization={ELSEVIER}
}
@conference{b45y,
  title={Breast Tumor Segmentation Using K-Means Clustering and Cuckoo Search Optimization},
  author={Arjmand, A. and Meshgini, S. and Afrouzian, R. and Farzamnia, A.},
  journal={9th International Conference on Computer and Knowledge Engineering (ICCKE 2019)},
  volume={},
  number={},
  pages={},
  year={2019},
  organization={IEEE}
}
@conference{b46y,
  title={DCE-MRI Breast Lesions Segmentation with a 3TP U-Net Deep Convolutional Neural Network},
  author={Piantadosi, G. and Marrone, S. and Galli, A. and Sansone, M. and Sansone, C.},
  journal={IEEE 32nd International Symposium on Computer-Based Medical Systems},
  volume={},
  number={},
  pages={},
  year={2019},
  organization={IEEE}
}
@article{b20y,
  title={The Particle Swarm Optimization Algorithm: Convergence Analysis and Parameter Selection},
  author={Trelea, I. C.},
  journal={Information Processing Letters},
  volume={85},
  number={},
  pages={317--325},
  year={2002},
  organization={ELSEVIER}
}

@article{b21y,
  title={The Infinite Hidden Markov Random Field Model},
  author={Chatzis, S. P. and Tsechpenakis, G.},
  journal={IEEE Transactions On Neural Networks},
  volume={21},
  number={6},
  pages={1004--1014},
  year={2010},
  organization={IEEE}
}

@article{b22y,
  title={Markov Random Field Texture Models},
  author={Cross, G. R. and Jain, A. K.},
  journal={IEEE Transactions On Pattern Analysis And Machine Intelligence},
  volume={5},
  number={1},
  pages={25--39},
  year={1983},
  organization={IEEE}
}
@article{b30y,
  title={Dragonfly algorithm: a Aew Meta-Heuristic Optimization Technique
for Solving Single-Objective, Discrete, and Multi-Objective Problems},
  author={Mirjalili, S.},
  journal={Neural Comput \& Applic},
  volume={27},
  number={},
  pages={1053--1073},
  year={2016},
  organization={}
}
@article{b31y,
  title={Slime Mould Algorithm: A New Method for Stochastic Optimization},
  author={Li, S. and Chen, H. and Wang, M. and Heidari, A. A. and Mirjalili, S.},
  journal={Future Generation Computer Systems},
  volume={},
  number={},
  pages={},
  year={2020},
  organization={ELSEVIER}
}
@article{b32y,
  title={Multi-Verse Optimizer: A Nature-Inspired Algorithm for Global
Optimization},
  author={Mirjalili, S. and Mirjalili, S. M. and Hatamlou, A.},
  journal={Natural Computing and Applications},
  volume={},
  number={},
  pages={},
  year={2015},
  organization={Springer}
}
@article{b33y,
  title={Grasshopper Optimization Algorithm for Multi-Objective Optimization Problems},
  author={Mirjalili, S. Z. and Mirjalili, S. and Saremi, S. and Faris, H. and Aljarah, I. },
  journal={Applied Intelligence},
  volume={48},
  number={},
  pages={805--820},
  year={2018},
  organization={Springer}
  }
  @inproceedings{b15y,
  title={Computer Aided Detection of Breast Masses from Digitized Mammograms},
  author={Zhang, H. and Foo, S. W. and Krishnan, S. M. and Hua Thng, C.},
  booktitle={IEEE International Workshop on Biomedical Circuits and Systems},
  pages={1--4},
  year={2004},
  organization={IEEE}
}
@article{b50,
  title={New Spatiotemporal Features for Improved Discrimination of Benign and Malignant Lesions in Dynamic Contrast-Enhanced-Magnetic Resonance Imaging of the Breast},
  author={Gal, Y. and Mehnert, A. and Bradley, A. and Kennedy, D. and Crozier, S. },
  journal={Journal of Computer Assisted Tomography},
  volume={35},
  number={},
  pages={645--52},
  year={2011},
  organization={}
  }
  @article{b51,
  title={Computer-Aided Diagnosis for Dynamic Contrast Enhances Breast MRI of Mass-Like Lesions Using a Multiparametric Model Combining a Selection of Morphological, Kinetic, and Spatiotemporal Features},
  author={Agliozzo, S. and Luca, M. D. and Bracco, C. and Vignati, A. and Giannini, V. and Martincich, L. and Carbonaro, L. A. and Bert, A. and Sardanelli, F. and Regge, D.},
  journal={Medical Physics},
  volume={34},
  number={},
  pages={1704--1715},
  year={2012},
  organization={}
  }
   @article{b52,
  title={Specificity Enhancement in Classification of Breast MRI Lesion Based on Multi-Classifier},
  author={Keyvanfard, F. and Shoorehdeli, M. A. and Teshnehlab, M. and Nie, K. and Su, M. -Y.},
  journal={Neural Computing and Applications},
  volume={22},
  number={S1},
  pages={35--45},
  year={2013},
  organization={}
  }
  @article{b53,
  title={Classification of Dynamic Contrast-Enhanced Magnetic Resonance Breast Lesions by Support Vector Machines},
  author={Levman, J. and Leung, T. and Causer, P. and Plewes, D. and Martel, A. L.},
  journal={IEEE Transactions on Medical Imaging},
  volume={27},
  number={5},
  pages={688--96},
  year={2008},
  organization={IEEE}
  }
  @conference{b54,
  title={Classification of Breast MRI Lesions using a Backpropagation Neural
Network},
  author={Arbach, L. and Stolpen, A. and Reinhardt, J. M.},
  journal={In 2004 2nd IEEE International Symposium on Biomedical Imaging: Macro to Nano (IEEE Cat No.04EX821)},
  volume={2},
  number={},
  pages={253--56},
  year={2004},
  organization={IEEE}
  }
  @article{b55,
  title={A Method for Computerized Assessment of Tumor Extent in Contrast-Enhanced MR Images of the Breast},
  author={Gihuijs, K. G. A. and Giger, M. L. and Bick, U.},
  journal={Computer-Aided Diagnosis in Medical Imaging},
  volume={27},
  number={5},
  pages={305--310},
  year={1999},
  organization={ELSEVIER}
  }
  @article{b56,
  title={A Deep Feature Based Framework for Breast Masses Classification},
  author={Jiao, Z. and Gao, X. and Wang, Y. and Li, J.},
  journal={Computer-Aided Diagnosis in Medical Imaging},
  volume={197},
  number={},
  pages={221--231},
  year={2016},
  organization={ELSEVIER}
  }

@article{b46x,
  title={A Practical Tutorial on the Use of Nonparametric Statistical Tests as a Methodology for Comparing Evolutionary and Swarm Intelligence Algorithms},
  author={Derrac, J. and Garcia, S. and Molina, D. and Herrera, F.},
  journal={Swarm and Evolutionary Computation},
  volume={1},
  number={},
  pages={3--18},
  year={2001},
  organization={}
}

@conference{b1xy,
  title={Opposition-Based Learning: A New Scheme for Machine Intelligence},
  author={Tizhoosh, H. R.},
  journal={Proc. Int. Conf. Comput. Intell. Modeling Control and Autom.},
  volume={I},
  number={},
  pages={695--701},
  year={2005},
  organization={IEEE}
}
@conference{b2xy,
  title={The Swarm and the Queen:Towards a Deterministic and Adaptive Particle Swarm Optimization},
  author={Clerc, M.},
  journal={Proceedings, 1999 ICEC},
  volume={I},
  number={},
  pages={1951--1957},
  year={1999},
  organization={}
}
@conference{b13xy,
  title={Quasi-Oppositional Differential Evolution},
  author={Tizhoosh, H. R.},
  journal={Proc. CEC2007},
  volume={I},
  number={},
  pages={},
  year={2007},
  organization={IEEE}
}
@article{b60,
  title={Hybrid gabor based local binary patterns texture features for classification of breast mammograms},
  author={AlQoud A and Jaffar MA},
  journal={International Journal of Computer Science and Network Security},
  volume={16},
  number={4},
  pages={},
  year={2016},
  organization={}
}
@article{b61,
  title={Robust automatic breast and pectoral muscle segmentation from scanned mammograms},
  author={Mustra, M. and Grgic, M.},
  journal={Signal processing},
  volume={93},
  number={10},
  pages={2817-2827},
  year={2013},
  organization={}
}
@article{b62,
  title={Pre-Processing Method for Extraction of Pectoral Muscle and Removal of Arte facts in Mammogram.},
  author={Ojo, J.A. and Adepoju, T.M. and Omdiora, E.O. and Olabiyisi, O.S. and Bello, O.},
  journal={IOSR Journal of Computer Engineering},
  volume={16},
  number={3},
  pages={},
  year={2014},
  organization={}
}
@article{b63,
  title={Masses detection and classification in ultrasound images.},
  author={Subashini, K. and Jeyanthi, K.},
  journal={IOSR Journal of Pharmacy and Biological Sciences},
  volume={2},
  number={},
  pages={},
  year={2014},
  organization={}
}
@article{b64,
  title={Comparative study on feature extraction method for breast cancer classification.},
  author={Nithya, R. and Santhi, B.},
  journal={Journal of Theoretical and Applied Information Technology},
  volume={33},
  number={2},
  pages={1992–86},
  year={2011},
  organization={}
}
@article{b65,
  title={Breast cancer diagnosis in digital mammogram using multiscale curvelet transform.},
  author={Eltoukhy, M.M. and Faye, I. and Samir, B.B.},
  journal={Computerized Medical Imaging and Graphics},
  volume={34},
  number={4},
  pages={269--276},
  year={2010},
  organization={}
}
@article{b66,
  title={Development of a quantitative method for analysis of breast density based on three-dimensional breast MRI},
  author={Nie, K. and Chen, J-H. and Chan, S. and Chau, M-K. I. and Yu, H. J. and Bahri, S. and Tseng, T. and Nalcioglu, O. and Su, M-Y.},
  journal={Med. Phys.,},
  volume={35},
  number={},
  pages={5253--5262},
  year={2008},
  organization={}
}
@article{b67,
  title={Multiresolution texture based adaptive clustering algorithm for breast lesion segmentation},
  author={Boukerroui, D. and Basset, O. and Guerin, N. and Baskurt, A.},
  journal={European Journal of Ultrasound},
  volume={8},
  number={},
  pages={135--144},
  year={1998},
  publisher={}
}
@article{b68,
  title={A New Markov Random Field Segmentation Method for Breast Lesion Segmentation in MR images},
  author={Azmi, R. and Norozi, N.},
  journal={Journal of Medical Signals Sensors},
  volume={1},
  number={},
  pages={156--164},
  year={2011},
  
}


@book{b71,
  title={Fundamentals of Computational Swarm Intelligence},
  author={Engelbrecht, A. P.},
  booktitle={},
  pages={},
  year={John Wiley & Sons Ltd. 2005},
  organization={}
}

@article{b72,
  title={Brain MRI segmentation for tumor detection via entropy maximization using Grammatical Swarm},
  author={Si, T. and  De, A. and  Bhattacharjee, A.K.},
  journal={International Journal of Wavelets, Multiresolution and Information Processing},
  volume={13},
  number={5},
  pages={1550039},
  year={2015},
  publisher={World Scientific Publishing Company}
}

@article{b73,
  title={Partial Opposition-Based Particle Swarm Optimizer in Artificial Neural Network Training for Medical
Data Classification},
  author={Si, T. and Dutta, R.},
  journal={International Journal of Information Technology \& Decision Making},
  volume={18},
  number={5},
  pages={1717–1750},
  year={2019},
  publisher={World Scientific Publishing Company}
}


@MISC{dataset3,
  author={{The Cancer Imaging Archive}},
  title = {{TCGA-BRCA}},
  year={2019},
  howpublished = {\url{https://wiki.cancerimagingarchive.net/display/Public/TCGA-BRCA}},
  note = {Accessed: 02-03-2019}
}


@article{b34,
  title={A new method for MR grayscale inhomogeneity correction},
  author={ Balafar, M.A. and  Ramli, A.R. and  Mashohor, S.},
  journal={Artif. Intell. Rev.},
  volume={34},
  number={},
  pages={195-204},
  year={2010},
  organization={}
}

@article{b28,
  title={Scale-Space and Edge Detection Using Anisotropic Diffussion},
  author={ Perona, P. and Malik, J.},
  journal={IEEE Trans. Pattern Anal. Mach. Intell.},
  volume={12},
  number={7},
  pages={629-639},
  year={1990},
  organization={}
}


@article{denoise,
  title={A survey on the magnetic resonance image denoising methods},
  author={Mohan, J. and  Krishnavenib, V. and Guo, Y.},
  journal={Biomedical Signal Processing and Control},
  volume={9},
  number={},
  pages={56-69},
  year={2014},
  organization={}
}
@article{adf,
  title={Scale-Space and Edge Detection Using {A}nisotropic {D}iffussion},
  author={Perona, P. and  Malik, J.},
  journal={IEEE Trans. Pattern Anal. Mach. Intell.},
  volume={12},
  number={7},
  pages={629-639},
  year={1990},
  organization={}
}
@article{b42xyz,
  title={Automated Atlas-Based Segmentation of Breast Region in 3-{D} Magnetic Resonance Imaging {(MRI)} Using {FCM} Method.},
  author={Eskandari, P. and Baradaran Shokouhi, S.},
  journal={Mapta Journal of Electrical and Computer Engineering (MJECE)},
  volume={3},
  number={1},
  pages={28--34},
  year={2021},
  organization={},
  doi={https://doi.org/10.33544/mjece.v3i1.175},
}
@incollection{b40y,
  author       = {Suradi, S.H. and Abdullah, K.A. and Isa, Ashidi Mat Isa}, 
  title        = {Breast Lesions Detection Using {FADHECAL} and Multilevel Otsu Thresholding Segmentation in Digital Mammograms},
  booktitle    = {Proceedings of the International Conference on Medical and Biological Engineering, CMBEBIH 2021, April 21–24, 2021, Mostar, Bosnia and Herzegovina},
  publisher    = {Springer International Publishing},
  year         = {2021},
  editor       = {Badnjevic, A. and Gurbeta Pokvić, L.},
  volume       = {84},
  series       = {CMBEBIH 2021},
  chapter      = {},
  pages        = {},
  address      = {},
  edition      = {},
  month        = {},
  note         = {},
  doi={doi.org/10.1007/978-3-030-73909-6\_85}
}
@incollection{b44xyz,
  author       = {Benjelloun, M. and Adoui, M. E. and Larhmam, M. A. and Mahmoudi, S. A.}, 
  title        = {Automated Breast Tumor Segmentation in {DCE-MRI} Using Deep Learning},
  booktitle    = {2018 4th International Conference on Cloud Computing Technologies and Applications (Cloudtech)},
  publisher    = {IEEE},
  year         = {2018},
  editor       = {},
  volume       = {},
  series       = {},
  chapter      = {},
  pages        = {},
  address      = {},
  edition      = {},
  month        = {},
  note         = {},
  doi={doi.10.1109/CloudTech.2018.8713352}
}
@article{feng,
title = {An adaptive {F}uzzy {C}-means method utilizing neighboring information for breast tumor segmentation in ultrasound images:},
author = {Yuan Feng and Fenglin Dong and Xiaolong Xia and Hu, {Chun Hong} and Qianmin Fan and Yanle Hu and Mingyuan Gao and Sasa Mutic},
year = "2017",
month = jul,
doi = "10.1002/mp.12350",
language = "English (US)",
volume = "44",
pages = "3752--3760",
journal = "Medical Physics",
issn = "0094-2405",
publisher = "AAPM - American Association of Physicists in Medicine",
number = "7",
}

@conference{kadry,
  title={Extraction of Tumour in Breast MRI using Joint Thresholding and Segmentation – A Study},
  author={Seifedine Kadry and Robertas Damasevicius and David Taniar and Venkatesan Rajinikanth and Isah Abdullahi Lawal},
  journal={2021 Seventh International conference on Bio Signals, Images, and Instrumentation (ICBSII)},
  volume={},
  number={},
  pages={},
  year={2021},
  doi={DOI: 10.1109/ICBSII51839.2021.9445152},
  organization={}
} 
@ARTICLE{denoise2,
  author  = {Dhane, DM. and Maitya, M. and Achar, A. and Bar, C. and Chakraborty, C.},
  title   = {Selection of optimal denoising filter using quality assessment for potentially lethal optical wound images},
  journal = {Procedia Computer Science}, 
  volume  = {58},
  year    = {2015},
  pages   = {438--446},
}

@article{shannon2,
  title={Brain MRI segmentation for tumor detection via entropy
maximization using Grammatical Swarm},
  author={Si, T. and De, A. and Bhattacharjee, A. K.},
  journal={International Journal of Wavelets, Multiresolution
and Information Processing},
  volume={13},
  number={5},
  pages={1--32},
  year={2015},
  organization={World Scientific Publishing Company}
}
@article{b42xy,
  title={Versatile Duck Traveler Optimization {(VDTO)} Algorithm Using Triple Segmentation Methods for Mammogram Image Segmentation to Improving Accuracy},
  author={Krishnaveni, A. and Shankar, R. and Duraisamy, S.},
  journal={},
  volume={},
  number={},
  pages={},
  year={2021},
  organization={},
  doi={http://dx.doi.org/10.2139/ssrn.3803814},
}
@article{b41yz,
  title={A New {H}arris {H}awks-{C}uckoo Search Optimizer for Multilevel Thresholding of Thermogram Images},
  author={Samantaray, L. and Hembram, S. and Panda, R.},
  journal={International Information and Engineering Technology Association},
  volume={},
  number={},
  pages={541--551},
  year={2020},
  organization={},
  doi={https://doi.org/10.18280/ria.340503},
}
@article{wang,
  title={Structured Probabilistic Pruning for Convolutional Neural Network Acceleration},
  author={Wang, H. and Zhang, Q. and Wang, Y. and Hu, H.},
  journal={Proceedings of the British Machine Vision Conference (BMVC)},
  volume={},
  number={},
  pages={},
  year={2018},
 }
 @conference{gto2,
  title={Better detection: improving our chances. in Digital Mammography},
  author={Schneider, M. and Yaffe, M.},
  journal={5th International Workshop on Digital Mammography},
  volume={},
  number={},
  pages={},
  year={2000},
 }
 @article{gto4,
  title={Computerized radiographic mass detection {II}. Decision support by featured database visualization and modular neural networks.},
  author={Li, H.},
  journal={IEEE transactions on medical imaging},
  volume={20},
  number={},
  pages={302--313},
  year={2001},
 }
 @article{gto5,
  title={Optimizing parameters for computer-aided diagnosis of microcalcifications at mammography.},
  author={Leichter, I. and Lederman, R. and Buchbinder, S. and Bamberger, P. and Novak, B and Fields, S.},
  journal={Academic radiology},
  volume={7},
  number={},
  pages={406--412},
  year={2000},
 }
 @article{gto6,
  title={RETRACTED ARTICLE: An improved data mining technique for classification and detection of breast cancer from mammograms.},
  author={Mohanty, AK. and Senapati, MR. and Lenka, SK.},
  journal={Neural Computing and Applications},
  volume={22},
  number={},
  pages={303--310},
  year={2013}, 
 }
 @article{gto7,
  title={Computer-aided detection and diagnosis of breast cancer with mammography: recent advances.},
  author={Tang, J. et al.},
  journal={IEEE Transactions on Information Technology in Biomedicine},
  volume={13},
  number={},
  pages={236--251},
  year={2009},
 } 
 
 @article{gto8,
  title={Needs assessment for next generation computer-aided mammography reference image databases and evaluation studies.},
  author={Horsch, A. and Hapfelmeier, A. and Elter, M.},
  journal={International journal of computer assisted radiology and surgery},
  volume={6},
  number={},
  pages={749},
  year={2011},
  }
  @article{gto10,
  title={Comparing and combining algorithms for computer-aided detection of pulmonary nodules in computed tomography scans: the ANODE09 study.},
  author={van Ginneken, B. et al.},
  journal={ Medical image analysis},
  volume={14},
  number={},
  pages={707--722},
  year={2010},
  }
  @article{gto12,
  title={Diagnostic imaging over the last 50 years: research and development in medical imaging science and technology.},
  author={Doi, K.},
  journal={Physics in medicine and biology},
  volume={51},
  number={},
  pages={749},
  year={2006},
  }
  @article{gto13,
  title={Anniversary paper: History and status of CAD and quantitative image analysis: the role of Medical Physics and AAPM.},
  author={Giger, ML. and Chan, HP. Boone, J.},
  journal={Medical physics},
  volume={35},
  number={},
  pages={5799--5820},
  year={2008},
  }
  @article{gto,
  title={Artificial gorilla troops optimizer: A new nature‐inspired metaheuristic algorithm for global optimization problems.},
  author={Abdollahzadeh, B. and Gharehchopogh, FS. and Mirjalili, S.},
  journal={Int J Intell. Syst.},
  volume={},
  number={},
  pages={1--72},
  year={2021},
  DOI={DOI: 10.1002/int.22535}
  }
@article{b15,
  title={Computer aided detection of breast masses from digitized mammograms.},
  author={Zhang, H. and Foo, SW. and Krishnan, SM. and Hua Thng, C.},
  journal={IEEE International Workshop on Biomedical Circuits and Systems},
  volume={},
  number={},
  pages={1--4},
  year={2004},
  }
  @article{patra,
  title={Breast DCE-MRI segmentation for lesion detection by multi-level thresholding using student psychological based optimization.},
  author={Patra, DK. and Si, T. and Mondal, S. and Mukherjee, P.},
  journal={Biomedical Signal Processing and Control},
  volume={69},
  number={},
  pages={102925},
  year={2021},
  DOI={doi.org/10.1016/j.bspc.2021.102925} 
  }
  @article{ibrahim,
  title={Breast cancer segmentation from thermal images based on chaotic salp swarm algorithm.},
  author={Ibrahim, A. and Mohammed, S. and Ali, HA. and Hussein, SE.},
  journal={IEEE Access},
  volume={8},
  number={},
  pages={122121–122134},
  year={2020},
  DOI={} 
  }
@article{sun,
  title={An image segmentation framework for extracting tumors from breast magnetic resonance images.},
  author={Sun, L. and He, J. and Yin, X. and Zhang, Y. and Chen, J-H. and Kron, T. and Su, M-Y.},
  journal={Journal of Innovative Optical Health Sciences},
  volume={11},
  number={04},
  pages={1850014},
  year={2018},
  DOI={} 
  } 
  @article{zeizer,
  title={Segmentation of masses on mammograms using data augmentation and deep learning.},
  author={Zeiser, FA. and Da Costa, CA. and Zonta, T. et al.},
  journal={Journal of Digital Imaging},
  volume={33},
  number={4},
  pages={858--868},
  year={2020},
  DOI={} 
  } 
  @article{dong,
  title={An eﬃcient approach for automated mass segmentation and classiﬁcation in mammograms.},
  author={Dong, M. and Lu, X. and Ma, Y. and Guo, Y. and Ma, Y. and Wang, K.},
  journal={Journal of Digital Imaging},
  volume={28},
  number={5},
  pages={613--625},
  year={2015},
  DOI={} 
  } 
  @article{rampun,
  title={Fully automated breastboundary andpectoralmuscle segmentation in mammograms.},
  author={Rampun, A. and Morrow, PJ. and Scotney, BW. and Winder, J.},
  journal={Artiﬁcial Intelligence in Medicine},
  volume={79},
  number={},
  pages={28--41},
  year={2017},
  DOI={} 
  } 
  @article{bora,
  title={Robustautomatic pectoral muscle segmentation from mammograms using texture gradient and Euclidean distance regression.},
  author={Bora, VB. and Kothari, AG. and Keskar, AG.},
  journal={Journal of Digital Imaging},
  volume={29},
  number={1},
  pages={115--125},
  year={2016},
  DOI={} 
  } 
  @article{shen,
  title={Automatic pectoral muscle region segmentation in mammograms using genetic algorithm and morphological selection.},
  author={Shen, R. and Yan, K. and Xiao, F. and Chang, J. and Jiang, C. and Zhou, K.},
  journal={Journal of Digital Imaging},
  volume={31},
  number={5},
  pages={680--691},
  year={2018},
  DOI={} 
  } 
  @article{li,
  title={AttentionDense-U-Netfor automatic breast mass segmentation in digital mammogram.},
  author={Li, S. and Dong, M. and Du, G. and Mu, X.},
  journal={IEEE Access},
  volume={7},
  number={},
  pages={59037-–59047},
  year={2019},
  DOI={} 
  } 
  @article{punitha,
  title={Benign and malignant breast cancer segmentation using optimized region growing technique.},
  author={Punitha, S. and Amuthan, A. and Suresh Joseph, K.},
  journal={Future Computing and Informatics Journal},
  volume={3},
  number={2},
  pages={348--358},
  year={2018},
  DOI={} 
  } 
  @article{nanayakkara,
  title={Automatic breast boundary segmentation of mammograms.},
  author={Nanayakkara, RR. and Yapa, YPRD. and Hevawithana, PB. and Wijekoon, P.},
  journal={International Journal of Soft Computing and Engineering},
  volume={5},
  number={1},
  pages={97--101},
  year={2015},
  DOI={} 
  }  
 @conference{desai,
  title={Detection of Microcalciﬁcation in Digital Mammograms by Improved-MMGW Segmentation Algorithm.},
  author={Desai, SD. and Megha, G. and Avinash, B. and Sudhanva, K. and Rasiya, S. and Linganagouda, K.},
  journal={International Conference on Cloud & Ubiquitous Computing \& Emerging Technologies},
  volume={},
  number={},
  pages={214--218},
  year={2013},
  DOI={} 
}
 @article{isa,
  title={Automatic segmentation and detection of mass in digital mammograms.},
  author={Isa, NAM. and Siong, TS.},
  journal={Recent researches in communications, signals and information technology},
  volume={},
  number={},
  pages={143--146},
  year={2012},
  DOI={} 
  }  
  
@conference{shrivastava,
  title={Automated digital mammogram segmentation using dispersed region growing and sliding window algorithm.},
  author={Shrivastava, A. and Chaudhary, A. and Kulshreshtha, D. and Singh, VP. and Srivastava, R.},
  journal={2nd International Conference on Image, Vision and Computing (ICIVC)},
  volume={},
  number={},
  pages={366--370},
  year={2017},
  DOI={} 
  } 
  @conference{liu,
  title={A fully automated scheme for mass detection and segmentation in mammograms.},
  author={Liu, F. and Zhang, F. and Gong, Z. and Chen, Y. and Chai, W.},
  journal={5th International Conference on BioMedical Engineering and Informatics},
  volume={},
  number={},
  pages={140--144},
  year={2012},
  DOI={} 
  }      
  @conference{cardoso,
  title={Mass segmentation in mammograms: acrosssensor comparison of deep and tailored features.},
  author={Cardoso, JS. and Marques, N. and Dhungel, N. and Carneiro, G. andA. Bradley, P.},
  journal={IEEE International Conference on Image Processing (ICIP)},
  volume={},
  number={},
  pages={1737--1741},
  year={2017},
  DOI={} 
  }      
  @article{lii,
  title={Attention dense-unet for automatic breast mass segmentation in digital mammogram.},
  author={Li, GDS. and Dong, M. and Xiaomin, M.},
  journal={IEEE Access},
  volume={7},
  number={},
  pages={59037–59047},
  year={2019},
  DOI={} 
  } 
  @article{hossain,
  title={Microcalciﬁcation segmentation using modiﬁed u-net segmentation network from mammogram images.},
  author={Hossain, MS.},
  journal={Journal of King Saud University-Computer and Information Sciences},
  volume={},
  number={},
  pages={},
  year={2019}, 
  DOI={} 
  }  
  @conference{saleck,
  title={Tumor detection in mammography images using fuzzy c-means and glcm texture features.},
  author={Saleck, MM. and El-Moutaouakkil, A. and Mouçouf, M.},
  journal={14th International Conference on Computer Graphics, Imaging & Visualization},
  volume={},
  number={},
  pages={121--125},
  year={2017}, 
  DOI={} 
  } 
  @book{sayed,
  title={Bio-inspired Swarm Techniques for Thermogram Breast Cancer Detection.},
  author={Sayed, GI. and Soliman, M. and Hassanien, AE.},
  journal={Medical Imaging in Clinical Applications},
  volume={},
  number={},
  pages={487--506},
  year={2016}, 
  DOI={10.1007/978-3-319-33793-7_21} 
  }  
  @article{rahanamayan,
  title={An intuitive distance-based explanation of opposition-based sampling.},
  author={Rahnamayan, S. and Wang, GG. and Ventresca, M.},
  journal={Applied Soft Computing},
  volume={12},
  number={9},
  pages={2828--2839},
  year={2012}, 
  DOI={} 
  } 
 @article{rahanamayantizosh,
  title={Opposition-based differential evolution.},
  author={Rahnamayan, S. and Tizhoosh, HR. and Salama, MM.},
  journal={IEEE Trans. Evol. Comput.},
  volume={12},
  number={1},
  pages={64--79},
  year={2008}, 
  DOI={} 
  } 
  @article{siscaqobl,
  title={Segmentation of Breast Lesion in DCE-MRI by Multi-level Thresholding using Sine Cosine Algorithm with Quasi Opposition-based Learning},
  author={Si, T. and Patra, DK. and Mondal, S. and Mukherjee, P.},
  journal={Pattern Analysis and Applications},
  volume={},
  number={},
  pages={},
  year={2022},
  DOI={doi.org/10.1007/s10044-022-01099-8} 
  }
  @article{sichimpobl,
  title={Breast DCE-MRI segmentation for lesion detection using Chimp Optimization Algorithm},
  author={Si, T. and Patra, DK. and Mondal, S. and Mukherjee, P.},
  journal={Pattern Analysis and Applications},
  volume={204},
  number={117481},
  pages={},
  year={2022},
  DOI={doi.org/10.1016/j.eswa.2022.117481} 
  }
